# Supplementary material for: Machine Learning Radiomics Signature for Differentiating Lymphoma versus Benign Splenomegaly on CT
Source: Diagnostics (Basel). 2023 Dec 8;13(24):3632. doi: 10.3390/diagnostics13243632 (PMC10742777; doi:10.3390/diagnostics13243632)
Supplement: Supplementary file 1 [file diagnostics-13-03632-s001.zip]

Archive with 1 entries (1 files):
- diagnostics-2738848-supplementary.pdf
